# Supplementary material for: Phosphatidate phosphatase Pah1 contains a novel RP domain that regulates its phosphorylation and function in yeast lipid synthesis
Source: J Biol Chem. 2023 Jul 7;299(8):105025. doi: 10.1016/j.jbc.2023.105025 (PMC10406625; doi:10.1016/j.jbc.2023.105025)
Supplement: Supporting Table S1 [file mmc1.xlsx]

## Sheet: Raw Data
Checked	Confidence	Annotated Sequence	Modifications	Qvality PEP	Qvality q-value	# Protein Groups	# Proteins	# Isoforms	# PSMs	Master Protein Accessions	Positions in Master Proteins	Modifications in Master Proteins	# Missed Cleavages	Theo. MH+ [Da]	Contaminant	Abundance: F2: Sample, 1	Abundance: F3: Sample, 2	Abundances (Normalized): F2: Sample, 1	Abundances (Normalized): F3: Sample, 2	Quan Info	Found in Sample: F1: Sample, Rim11	Found in Sample: F2: Sample, 1	Found in Sample: F3: Sample, 2	Confidence (by Search Engine): Sequest HT	Percolator q-Value (by Search Engine): Sequest HT	Percolator PEP (by Search Engine): Sequest HT	XCorr (by Search Engine): Sequest HT	Top Apex RT [min]	Qvality PEP filter	start	sequence	end	Phosohorylation site
TRUE	High	[K].KVLEEPDFLDINDTGDSGSK.[N]		2.50094e-06	0.00128032	1	3	1	34	Pah1-WT_withTEV_868aa	Pah1-WT_withTEV_868aa [140-159]		1	2179.04	FALSE	5.07221e+08	2.31319e+08	5.07221e+08	3.9877e+08		n/a	High	High	High	0.0002914	4.018e-10	6.07	37.52	<0.01	140	KVLEEPDFLDINDTGDSGSK	159
TRUE	High	[K].KVLEEPDFLDINDTGDSGSK.[N]	1xPhospho [S17(99.6)]	0.000589715	0.00128032	1	3	2	6	Pah1-WT_withTEV_868aa	Pah1-WT_withTEV_868aa [140-159]	Pah1-WT_withTEV_868aa 1xPhospho [S156(99.6)]	1	2259.01	FALSE	1.486e+06	1.82626e+06	1.486e+06	3.14829e+06		n/a	High	High	High	0.0002914	2.883e-06	5.71	40.22	<0.01	140	KVLEEPDFLDINDTGDSGSK	159
TRUE	High	[K].KVLEEPDFLDINDTGDSGSKNSETTGSLSPTESSTTTPPDSVEER.[K]	1xPhospho [T/S]	0.000646179	0.00128032	1	2	1	7	Pah1-WT_withTEV_868aa	Pah1-WT_withTEV_868aa [140-184]		2	4849.16	FALSE	1.18703e+06		1.18703e+06			n/a	High	n/a	High	0.0002914	3.332e-06	3.71	39.82	<0.01	140	KVLEEPDFLDINDTGDSGSKNSETTGSLSPTESSTTTPPDSVEER	184
TRUE	High	[K].KVLEEPDFLDINDTGDSGSKNSETTGSLSPTESSTTTPPDSVEER.[K]	2xPhospho [T/S]	0.00070244	0.00128032	1	2	1	1	Pah1-WT_withTEV_868aa	Pah1-WT_withTEV_868aa [140-184]		2	4929.12	FALSE	1849729		1849729			n/a	High	n/a	High	0.0002914	3.827e-06	4.38	40.98	<0.01	140	KVLEEPDFLDINDTGDSGSKNSETTGSLSPTESSTTTPPDSVEER	184
TRUE	High	[K].VLEEPDFLDINDTGDSGSKNSETTGSLSPTESSTTTPPDSVEER.[K]	2xPhospho [T/S]	0.0035553	0.00128032	1	2	1	2	Pah1-WT_withTEV_868aa	Pah1-WT_withTEV_868aa [141-184]		1	4801.03	FALSE	2.57296e+06		2.57296e+06			n/a	High	n/a	High	0.0002914	5.325e-05	4.72	44.24	<0.01	141	VLEEPDFLDINDTGDSGSKNSETTGSLSPTESSTTTPPDSVEER	184
TRUE	High	[K].VLEEPDFLDINDTGDSGSKNSETTGSLSPTESSTTTPPDSVEER.[K]	1xPhospho [T/S]	0.00167091	0.00128032	1	2	1	6	Pah1-WT_withTEV_868aa	Pah1-WT_withTEV_868aa [141-184]		1	4721.06	FALSE	2234527		2234527			n/a	High	n/a	High	0.0002914	1.565e-05	5.28	42.81	<0.01	141	VLEEPDFLDINDTGDSGSKNSETTGSLSPTESSTTTPPDSVEER	184
TRUE	High	[K].VLEEPDFLDINDTGDSGSK.[N]	1xPhospho [S16(99.7)]	0.00150686	0.00128032	1	3	3	8	Pah1-WT_withTEV_868aa	Pah1-WT_withTEV_868aa [141-159]	Pah1-WT_withTEV_868aa 1xPhospho [S156(99.7)]	0	2130.91	FALSE	1.35179e+07	1.41708e+07	1.35179e+07	2.44291e+07		n/a	High	High	High	0.0002914	1.323e-05	4.05	44.12	<0.01	141	VLEEPDFLDINDTGDSGSK	159	156
TRUE	High	[K].VLEEPDFLDINDTGDSGSK.[N]		2.96725e-06	0.00128032	1	3	1	47	Pah1-WT_withTEV_868aa	Pah1-WT_withTEV_868aa [141-159]		0	2050.95	FALSE	1.08747e+09	5.01666e+08	1.08747e+09	8.6482e+08		n/a	High	High	High	0.0002914	5.294e-10	3.86	41.66	<0.01	141	VLEEPDFLDINDTGDSGSK	159
TRUE	High	[K].NSETTGSLSPTESSTTTPPDSVEERK.[L]	1xPhospho [T4(99.5)]	6.92405e-07	0.00128032	1	2	6	11	Pah1-WT_withTEV_868aa	Pah1-WT_withTEV_868aa [160-185]	Pah1-WT_withTEV_868aa 1xPhospho [T163(99.5)]	1	2817.23	FALSE	13993056		13993056			n/a	High	n/a	High	0.0002914	4.985e-11	6.95	21.65	<0.01	160	NSETTGSLSPTESSTTTPPDSVEERK	185	163
TRUE	High	[K].NSETTGSLSPTESSTTTPPDSVEERK.[L]		2.84027e-06	0.00128032	1	2	1	3	Pah1-WT_withTEV_868aa	Pah1-WT_withTEV_868aa [160-185]		1	2737.26	FALSE	38955636		38955636			n/a	High	n/a	High	0.0002914	4.929e-10	5.88	21.37	<0.01	160	NSETTGSLSPTESSTTTPPDSVEERK	185
TRUE	High	[K].NSETTGSLSPTESSTTTPPDSVEER.[K]	2xPhospho [S13(100); T/S]	0.00131115	0.00128032	1	2	5	12	Pah1-WT_withTEV_868aa	Pah1-WT_withTEV_868aa [160-184]	Pah1-WT_withTEV_868aa 2xPhospho [S172(100); T/S]	0	2769.1	FALSE	2.45777e+07		2.45777e+07			n/a	High	n/a	High	0.0002914	1.053e-05	4.39	24.2	<0.01	160	NSETTGSLSPTESSTTTPPDSVEER	184	172
TRUE	High	[K].NSETTGSLSPTESSTTTPPDSVEER.[K]	1xPhospho [T/S]	1.93045e-05	0.00128032	1	2	6	24	Pah1-WT_withTEV_868aa	Pah1-WT_withTEV_868aa [160-184]		0	2689.14	FALSE	275996656		275996656			n/a	High	n/a	High	0.0002914	1.109e-08	3.93	23.98	<0.01	160	NSETTGSLSPTESSTTTPPDSVEER	184	164
TRUE	High	[K].NSETTGSLSPTESSTTTPPDSVEER.[K]		2.09122e-06	0.00128032	1	2	1	17	Pah1-WT_withTEV_868aa	Pah1-WT_withTEV_868aa [160-184]		0	2609.17	FALSE	5.45365e+08		5.45365e+08			n/a	High	n/a	High	0.0002914	3.003e-10	4.63	23.66	<0.01	160	NSETTGSLSPTESSTTTPPDSVEER	184
TRUE	High	[R].SLYFEDSDNEVDTEEK.[S]		4.12543e-05	0.00128032	1	3	1	75	Pah1-WT_withTEV_868aa	Pah1-WT_withTEV_868aa [505-520]		0	1919.8	FALSE	3.12088e+09	2.26659e+09	3.12088e+09	3.90737e+09		n/a	High	High	High	0.0002914	3.81e-08	3.67	28.98	<0.01	505	SLYFEDSDNEVDTEEK	520
TRUE	High	[R].SLYFEDSDNEVDTEEK.[S]	1xPhospho [S7(100)]	0.000705238	0.00128032	1	3	2	19	Pah1-WT_withTEV_868aa	Pah1-WT_withTEV_868aa [505-520]	Pah1-WT_withTEV_868aa 1xPhospho [S511(100)]	0	1999.77	FALSE	9.42676e+07	11594758	9.42676e+07	1.99882e+07		n/a	High	High	High	0.0002914	3.853e-06	3.24	31.37	<0.01	505	SLYFEDSDNEVDTEEK	520	511
TRUE	High	[R].TNTSMVPGSPPNRTLDNFDSEITSGRK.[T]	1xOxidation [M5]; 1xPhospho [S9(97.9)]	0.00133747	0.00128032	1	3	2	4	Pah1-WT_withTEV_868aa	Pah1-WT_withTEV_868aa [594-620]	Pah1-WT_withTEV_868aa 1xPhospho [S602(97.9)]	2	3017.37	FALSE	1.46053e+06	1.18279e+06	1.46053e+06	2.03901e+06		n/a	High	High	High	0.0002914	1.09e-05	5.4	32.94	<0.01	594	TNTSMVPGSPPNRTLDNFDSEITSGRK	620
TRUE	High	[R].TNTSMVPGSPPNRTLDNFDSEITSGR.[K]	1xOxidation [M5]; 1xPhospho [S9(100)]	0.00375864	0.00128032	1	3	3	6	Pah1-WT_withTEV_868aa	Pah1-WT_withTEV_868aa [594-619]	Pah1-WT_withTEV_868aa 1xPhospho [S602(100)]	1	2889.27	FALSE	5.20391e+06	3.7344e+06	5.20391e+06	6.43771e+06		n/a	High	High	High	0.0002914	5.814e-05	3.49	35.78	<0.01	594	TNTSMVPGSPPNRTLDNFDSEITSGR	619
TRUE	High	[R].TNTSMVPGSPPNR.[T]	1xOxidation [M5]; 1xPhospho [S9(100)]	0.000863745	0.00128032	1	3	2	46	Pah1-WT_withTEV_868aa	Pah1-WT_withTEV_868aa [594-606]	Pah1-WT_withTEV_868aa 1xPhospho [S602(100)]	0	1453.61	FALSE	1.16451e+09	2.31682e+08	1.16451e+09	3.99396e+08		n/a	High	High	High	0.0002914	5.33e-06	4.13	18.13	<0.01	594	TNTSMVPGSPPNR	606	602
TRUE	High	[R].TNTSMVPGSPPNR.[T]	1xOxidation [M5]	0.000616076	0.00128032	1	3	1	43	Pah1-WT_withTEV_868aa	Pah1-WT_withTEV_868aa [594-606]		0	1373.65	FALSE	8.18928e+08	1.44646e+09	8.18928e+08	2.49355e+09		n/a	High	High	High	0.0002914	3.089e-06	3.46	17.81	<0.01	594	TNTSMVPGSPPNR	606
TRUE	High	[R].TNTSMVPGSPPNR.[T]		0.000691359	0.00128032	1	3	1	6	Pah1-WT_withTEV_868aa	Pah1-WT_withTEV_868aa [594-606]		0	1357.65	FALSE	23862002	17327198	23862002	2.98703e+07		n/a	High	High	High	0.0002914	3.728e-06	3.56	20.34	<0.01	594	TNTSMVPGSPPNR	606
TRUE	High	[R].TLDNFDSEITSGR.[K]		0.000115073	0.00128032	1	3	1	87	Pah1-WT_withTEV_868aa	Pah1-WT_withTEV_868aa [607-619]		0	1454.68	FALSE	3.23164e+09	1.71464e+09	3.23164e+09	2.95587e+09		n/a	High	High	High	0.0002914	2.017e-07	3.31	30.06	<0.01	607	TLDNFDSEITSGR	619
TRUE	High	[R].TLDNFDSEITSGRK.[T]		3.09843e-05	0.00128032	1	3	1	88	Pah1-WT_withTEV_868aa	Pah1-WT_withTEV_868aa [607-620]		1	1582.77	FALSE	1986327820	1.49847e+09	1986327820	2.58321e+09		n/a	High	High	High	0.0002914	2.392e-08	3.63	26.26	<0.01	607	TLDNFDSEITSGRK	620
TRUE	High	[R].TLDNFDSEITSGRK.[T]	1xPhospho [S11(100)]	0.00203018	0.00128032	1	3	1	4	Pah1-WT_withTEV_868aa	Pah1-WT_withTEV_868aa [607-620]	Pah1-WT_withTEV_868aa 1xPhospho [S617(100)]	1	1662.74	FALSE	5.85162e+06	4.08339e+06	5.85162e+06	7.03934e+06		n/a	High	High	High	0.0002914	2.147e-05	4	26.9	<0.01	607	TLDNFDSEITSGRK	620	617
TRUE	High	[R].NVSGSTNNNEVLAASSDVENASDLVSSHSSSGSTPNK.[S]	1xPhospho [S/T]	0.00016263	0.00128032	1	3	5	22	Pah1-WT_withTEV_868aa	Pah1-WT_withTEV_868aa [690-726]		0	3742.63	FALSE	3.35248e+06	6.16263e+06	3.35248e+06	1.06237e+07		n/a	High	High	High	0.0002914	3.555e-07	4.65	35.77	<0.01	690	NVSGSTNNNEVLAASSDVENASDLVSSHSSSGSTPNK	726	not determined site
TRUE	High	[R].NVSGSTNNNEVLAASSDVENASDLVSSHSSSGSTPNK.[S]		2.83843e-08	0.00128032	1	3	1	6	Pah1-WT_withTEV_868aa	Pah1-WT_withTEV_868aa [690-726]		0	3662.66	FALSE	73046378	83458064	73046378	1.43873e+08		n/a	High	High	High	0.000291375	2.78365e-13	10.63	35.3	<0.01	690	NVSGSTNNNEVLAASSDVENASDLVSSHSSSGSTPNK	726
TRUE	High	[K].QIYLELGSPLASPK.[L]		0.000183963	0.00128032	1	3	1	23	Pah1-WT_withTEV_868aa	Pah1-WT_withTEV_868aa [737-750]		0	1515.84	FALSE	3.70476e+07	1.87217e+08	3.70476e+07	1.87217e+08		n/a	High	High	High	0.0002914	4.336e-07	3.11	42.52	<0.01	737	QIYLELGSPLASPK	750
TRUE	High	[K].QIYLELGSPLASPK.[L]	1xPhospho [S8(100)]	0.000228929	0.00128032	1	3	2	14	Pah1-WT_withTEV_868aa	Pah1-WT_withTEV_868aa [737-750]	Pah1-WT_withTEV_868aa 1xPhospho [S748(100)]	0	1595.81	FALSE	2.69092e+07	2.92536e+06	2.69092e+07	2.92536e+06		n/a	High	High	High	0.0002914	6.172e-07	5.26	43.53	<0.01	737	QIYLELGSPLASPK	750	744
TRUE	High	[K].QIYLELGSPLASPK.[L]	1xPhospho [S12(100)]	0.000228929	0.00128032	1	3	2	14	Pah1-WT_withTEV_868aa	Pah1-WT_withTEV_868aa [737-750]	Pah1-WT_withTEV_868aa 1xPhospho [S748(100)]	0	1595.81	FALSE	1.5071e+07	3.61581e+07	1.5071e+07	3.61581e+07		n/a	High	High	High	0.0002914	6.172e-07	5.26	43.53	<0.01	737	QIYLELGSPLASPK	750	748
TRUE	High	[K].QIYLELGSPLASPK.[L]	2xPhospho [S8(100); S12(100)]	0.000601555	0.00128032	1	3	1	8	Pah1-WT_withTEV_868aa	Pah1-WT_withTEV_868aa [737-750]	Pah1-WT_withTEV_868aa 2xPhospho [S744(100); S748(100)]	0	1675.77	FALSE	6.76272e+06	1.42841e+06	6.76272e+06	1.42841e+06		n/a	High	High	High	0.0002914	2.961e-06	5.01	44.93	<0.01	737	QIYLELGSPLASPK	750	744748
TRUE	High	[R].RASSAAATSIDK.[E]	2xPhospho [S3(100); S4(100)]	0.00204638	0.00128032	1	3	1	2	Pah1-WT_withTEV_868aa	Pah1-WT_withTEV_868aa [771-782]	Pah1-WT_withTEV_868aa 2xPhospho [S773(100); S774(100)]	1	1337.55	FALSE	5.22218e+06	1.43384e+06	5.22218e+06	2.47179e+06		n/a	High	High	High	0.0002914	2.17e-05	5.66	17.72	<0.01	771	RASSAAATSIDK	782	773774
TRUE	High	[R].RASSAAATSIDK.[E]	1xPhospho [S3(100)]	0.000243965	0.00128032	1	3	1	3	Pah1-WT_withTEV_868aa	Pah1-WT_withTEV_868aa [771-782]	Pah1-WT_withTEV_868aa 1xPhospho [S773(100)]	1	1257.58	FALSE	13547970		13547970			Peak Found	High	High	High	0.0002914	6.831e-07	4.9	16.9	<0.01	771	RASSAAATSIDK	782	773
TRUE	High	[R].RASSAAATSIDK.[E]		0.000736762	0.00128032	1	3	1	4	Pah1-WT_withTEV_868aa	Pah1-WT_withTEV_868aa [771-782]		1	1177.62	FALSE	54751984	2.98978e+07	54751984	5.15406e+07		n/a	High	High	High	0.0002914	4.116e-06	3.39	16.22	<0.01	771	RASSAAATSIDK	782
TRUE	High	[R].RASSAAATSIDKEFK.[K]		3.59119e-06	0.00128032	1	3	1	14	Pah1-WT_withTEV_868aa	Pah1-WT_withTEV_868aa [771-785]		2	1581.82	FALSE	1.51336e+08	1.24009e+08	1.51336e+08	2.13778e+08		n/a	High	High	High	0.0002914	7.23e-10	4.86	19.9	<0.01	771	RASSAAATSIDKEFK	785
TRUE	High	[R].RASSAAATSIDKEFK.[K]	1xPhospho [S3(99.8)]	0.000248864	0.00128032	1	3	3	8	Pah1-WT_withTEV_868aa	Pah1-WT_withTEV_868aa [771-785]	Pah1-WT_withTEV_868aa 1xPhospho [S773(99.8)]	2	1661.79	FALSE	6.5253e+07	18923877	6.5253e+07	3.26228e+07		n/a	High	High	High	0.0002914	7.097e-07	5.52	22.17	<0.01	771	RASSAAATSIDKEFK	785	773
TRUE	High	[R].RASSAAATSIDKEFK.[K]	2xPhospho [S3(100); S4(100)]	0.000213117	0.00128032	1	3	3	9	Pah1-WT_withTEV_868aa	Pah1-WT_withTEV_868aa [771-785]	Pah1-WT_withTEV_868aa 2xPhospho [S773(100); S774(100)]	2	1741.76	FALSE	8.90422e+06	4.579e+06	8.90422e+06	7.89372e+06		n/a	High	High	High	0.0002914	5.513e-07	7.72	25.38	<0.01	771	RASSAAATSIDKEFK	785	773774
TRUE	High	[R].ASSAAATSIDKEFKK.[L]		2.63236e-05	0.00128032	1	3	1	38	Pah1-WT_withTEV_868aa	Pah1-WT_withTEV_868aa [772-786]		2	1553.82	FALSE	551933684	3.28326e+08	551933684	5.65999e+08		Peak Found	High	High	High	0.0002914	1.842e-08	5.26	19.76	<0.01	772	ASSAAATSIDKEFKK	786
TRUE	High	[R].ASSAAATSIDKEFKK.[L]	1xPhospho [S8(100)]	0.000391564	0.00128032	1	3	4	11	Pah1-WT_withTEV_868aa	Pah1-WT_withTEV_868aa [772-786]	Pah1-WT_withTEV_868aa 1xPhospho [S779(100)]	2	1633.78	FALSE	1.03529e+07	6.43352e+06	1.03529e+07	1.10907e+07		n/a	High	High	High	0.0002914	1.478e-06	6.41	21.04	<0.01	772	ASSAAATSIDKEFKK	786	779
TRUE	High	[R].ASSAAATSIDK.[E]		0.00163804	0.00128032	1	3	1	6	Pah1-WT_withTEV_868aa	Pah1-WT_withTEV_868aa [772-782]		0	1021.52	FALSE	59175700	20269020	59175700	3.49417e+07		n/a	High	High	High	0.0002914	1.508e-05	3.72	16.99	<0.01	772	ASSAAATSIDK	782
TRUE	High	[R].ASSAAATSIDKEFK.[K]		5.55873e-05	0.00128032	1	3	1	14	Pah1-WT_withTEV_868aa	Pah1-WT_withTEV_868aa [772-785]		1	1425.72	FALSE	246403844	213502884	246403844	3.68057e+08		n/a	High	High	High	0.0002914	6.199e-08	5.14	22.1	<0.01	772	ASSAAATSIDKEFK	785
TRUE	High	[R].ASSAAATSIDKEFK.[K]	1xPhospho [S8(100)]	0.00156174	0.00128032	1	3	3	8	Pah1-WT_withTEV_868aa	Pah1-WT_withTEV_868aa [772-785]	Pah1-WT_withTEV_868aa 1xPhospho [S779(100)]	1	1505.69	FALSE	3.41897e+06	786433	3.41897e+06	1.35573e+06		n/a	High	High	High	0.0002914	1.399e-05	4.35	24.48	<0.01	772	ASSAAATSIDKEFK	785	779
TRUE	High	[R].IVSKINVSNDVHSLGNSDTESR.[R]		8.68119e-06	0.00128032	1	3	1	3	Pah1-WT_withTEV_868aa	Pah1-WT_withTEV_868aa [798-819]		1	2371.18	FALSE	3.06599e+06	2.56321e+06	3.06599e+06	4.4187e+06		n/a	High	High	High	0.0002914	3.041e-09	3.84	24.77	<0.01	798	IVSKINVSNDVHSLGNSDTESR	819
TRUE	High	[R].IVSKINVSNDVHSLGNSDTESR.[R]	1xPhospho [S3(100)]	0.00156796	0.00128032	1	3	2	2	Pah1-WT_withTEV_868aa	Pah1-WT_withTEV_868aa [798-819]	Pah1-WT_withTEV_868aa 1xPhospho [S800(100)]	1	2451.15	FALSE	782658		782658			n/a	High	n/a	High	0.0002914	1.406e-05	5.36	31.63	<0.01	798	IVSKINVSNDVHSLGNSDTESR	819	800
TRUE	High	[R].IVSKINVSNDVHSLGNSDTESRR.[E]	1xPhospho [S3(100)]	0.0013428	0.00128032	1	3	1	2	Pah1-WT_withTEV_868aa	Pah1-WT_withTEV_868aa [798-820]	Pah1-WT_withTEV_868aa 1xPhospho [S800(100)]	2	2607.25	FALSE	1.11714e+06		1.11714e+06			n/a	High	n/a	High	0.0002914	1.096e-05	5.7	29.62	<0.01	798	IVSKINVSNDVHSLGNSDTESRR	820	800
TRUE	High	[K].INVSNDVHSLGNSDTESRREQSVNETGR.[N]	1xPhospho [S/T]	0.00268136	0.00128032	1	3	1	3	Pah1-WT_withTEV_868aa	Pah1-WT_withTEV_868aa [802-829]		2	3180.43	FALSE	1.06761e+06		1.06761e+06			n/a	High	High	High	0.0002914	3.36e-05	5.37	21.22	<0.01	802	INVSNDVHSLGNSDTESRREQSVNETGR	829
TRUE	High	[K].INVSNDVHSLGNSDTESRR.[E]	2xPhospho [S9(100); S13(100)]	0.00639907	0.00128032	1	3	1	8	Pah1-WT_withTEV_868aa	Pah1-WT_withTEV_868aa [802-820]	Pah1-WT_withTEV_868aa 2xPhospho [S810(100); S814(100)]	1	2259.94	FALSE	17911324	12498663	17911324	2.15464e+07		n/a	High	High	High	0.0002914	0.0001386	6.52	21.66	<0.01	802	INVSNDVHSLGNSDTESRR	820	810, 814
TRUE	High	[K].INVSNDVHSLGNSDTESRR.[E]	1xPhospho [S9(100)]	0.000237269	0.00128032	1	3	3	20	Pah1-WT_withTEV_868aa	Pah1-WT_withTEV_868aa [802-820]	Pah1-WT_withTEV_868aa 1xPhospho [S810(100)]	1	2179.97	FALSE	184757420	126251464	184757420	2.17644e+08		n/a	High	High	High	0.0002914	6.555e-07	6.18	21.36	<0.01	802	INVSNDVHSLGNSDTESRR	820	810
TRUE	High	[K].INVSNDVHSLGNSDTESR.[R]	1xPhospho [S9(100)]	9.62207e-05	0.00128032	1	3	3	15	Pah1-WT_withTEV_868aa	Pah1-WT_withTEV_868aa [802-819]	Pah1-WT_withTEV_868aa 1xPhospho [S810(100)]	0	2023.87	FALSE	49941779	3.54669e+07	49941779	6.11412e+07		n/a	High	High	High	0.0002914	1.51e-07	6.38	23.05	<0.01	802	INVSNDVHSLGNSDTESR	819	810
TRUE	High	[K].INVSNDVHSLGNSDTESR.[R]		2.54103e-06	0.00128032	1	3	1	23	Pah1-WT_withTEV_868aa	Pah1-WT_withTEV_868aa [802-819]		0	1943.91	FALSE	424946560	261346114	424946560	4.50534e+08		n/a	High	High	High	0.0002914	4.133e-10	5.5	22.33	<0.01	802	INVSNDVHSLGNSDTESR	819
TRUE	High	[K].INVSNDVHSLGNSDTESRR.[E]		6.49112e-05	0.00128032	1	3	1	31	Pah1-WT_withTEV_868aa	Pah1-WT_withTEV_868aa [802-820]		1	2100.01	FALSE	4.39602e+08	2.7157e+08	4.39602e+08	4.68158e+08		n/a	High	High	High	0.0002914	7.967e-08	5.11	20.8	<0.01	802	INVSNDVHSLGNSDTESRR	820

## Sheet: Phosphosite analysis
Start	Sequence	End	Phosphosite	Modifications in Master Proteins	WT normalized abundances	DRP normalized abundances										Adding up abundances for specific sites
140	KVLEEPDFLDINDTGDSGSK	159		1xPhospho [S17(99.6)]	1.486e+06	3.14829e+06			All Sites			WT %	DRP %
141	VLEEPDFLDINDTGDSGSK	159	156	1xPhospho [S16(99.7)]	1.35179e+07	2.44291e+07			156	1.50039e+07	2.75774e+07	0.74616	1.37145			Sites	WT %	DRP %			Final numbers for plotting
160	NSETTGSLSPTESSTTTPPDSVEERK	185	163	1xPhospho [T4(99.5)]	13993056				163	13993056	0	0.695889	0			744	1.33822	0.145481
160	NSETTGSLSPTESSTTTPPDSVEER	184	172	2xPhospho [S13(100); T/S]	2.45777e+07				164	275996656	0	13.7256	0			748	0.749498	1.79818				WT %	DRP %
160	NSETTGSLSPTESSTTTPPDSVEER	184	164	1xPhospho [T/S]	275996656				172	2.45777e+07	0	1.22227	0			744/748	0.336317	0.0710361			S511	4.68802	0.994031
594	TNTSMVPGSPPNRTLDNFDSEITSGRK	620		1xOxidation [M5]; 1xPhospho [S9(97.9)]	1.46053e+06	2.03901e+06			511	9.42676e+07	1.99882e+07	4.68802	0.994031			Total	2.42404	2.0147			S602	58.2437	20.2839
594	TNTSMVPGSPPNRTLDNFDSEITSGR	619		1xOxidation [M5]; 1xPhospho [S9(100)]	5.20391e+06	6.43771e+06			602	1.17117e+09	4.07873e+08	58.2437	20.2839								S744/S748	2.42404	2.0147
594	TNTSMVPGSPPNR	606	602	1xOxidation [M5]; 1xPhospho [S9(100)]	1.16451e+09	3.99396e+08			617	5.85162e+06	7.03934e+06	0.291007	0.350073								S773/S774	4.62137	2.13785
607	TLDNFDSEITSGRK	620	617	1xPhospho [S11(100)]	5.85162e+06	7.03934e+06			744	2.69092e+07	2.92536e+06	1.33822	0.145481								S810/S814	12.5626	14.9358
737	QIYLELGSPLASPK	750	744	1xPhospho [S8(100)]	2.69092e+07	2.92536e+06			748	1.5071e+07	3.61581e+07	0.749498	1.79818			Sites	WT %	DRP %
737	QIYLELGSPLASPK	750	748	1xPhospho [S12(100)]	1.5071e+07	3.61581e+07			744/748	6.76272e+06	1.42841e+06	0.336317	0.0710361			773	3.91885	1.62236
737	QIYLELGSPLASPK	750	744748	2xPhospho [S8(100); S12(100)]	6.76272e+06	1.42841e+06			773	7.8801e+07	3.26228e+07	3.91885	1.62236			773/774	0.70252	0.515487
771	RASSAAATSIDK	782	773774	2xPhospho [S3(100); S4(100)]	5.22218e+06	2.47179e+06			773/774	1.41264e+07	1.03655e+07	0.70252	0.515487			Total	4.62137	2.13785
771	RASSAAATSIDK	782	773	1xPhospho [S3(100)]	13547970				779	1.37719e+07	1.24465e+07	0.684891	0.618975
771	RASSAAATSIDKEFK	785	773	1xPhospho [S3(99.8)]	6.5253e+07	3.26228e+07			800	1.8998e+06	0	0.094479	0
771	RASSAAATSIDKEFK	785	773774	2xPhospho [S3(100); S4(100)]	8.90422e+06	7.89372e+06			810	234699199	2.78786e+08	11.6718	13.8643				WT %	DRP %
772	ASSAAATSIDKEFKK	786	779	1xPhospho [S8(100)]	1.03529e+07	1.10907e+07			810/814	17911324	2.15464e+07	0.890748	1.07152			810	11.6718	13.8643
772	ASSAAATSIDKEFK	785	779	1xPhospho [S8(100)]	3.41897e+06	1.35573e+06			Totals	2.01082e+09	8.58756e+08	100	42.7068			810/814	0.890748	1.07152
798	IVSKINVSNDVHSLGNSDTESR	819	800	1xPhospho [S3(100)]	782658											Total	12.5626	14.9358
798	IVSKINVSNDVHSLGNSDTESRR	820	800	1xPhospho [S3(100)]	1.11714e+06
802	INVSNDVHSLGNSDTESRR	820	810, 814	2xPhospho [S9(100); S13(100)]	17911324	2.15464e+07
802	INVSNDVHSLGNSDTESRR	820	810	1xPhospho [S9(100)]	184757420	2.17644e+08
802	INVSNDVHSLGNSDTESR	819	810	1xPhospho [S9(100)]	49941779	6.11412e+07
505	SLYFEDSDNEVDTEEK	520	511	1xPhospho [S7(100)]	9.42676e+07	1.99882e+07
				Total Abundances	2.01082e+09	8.58756e+08
						42.7068
